# Supplementary material for: Optimizing Bioactive Profiles in Kolovi Olive Oils: Impact of Destoning, Harvest Timing, and Postharvest Factors on Phenolic, Tocopherol, Lutein, and Squalene Content
Source: Molecules. 2026 Apr 2;31(7):1181. doi: 10.3390/molecules31071181 (PMC13074956; doi:10.3390/molecules31071181)
Supplement: Supplementary file 1 [file molecules-31-01181-s001.zip]

Archive with 1 entries (1 files):
- molecules-4159547-supplementary.pdf
